# Supplementary material for: Posture and firmness changes in a pressure-relieving air mattress affect cough strength in elderly people with dysphagia
Source: PLoS One. 2018 Dec 11;13(12):e0208895. doi: 10.1371/journal.pone.0208895 (PMC6289577; doi:10.1371/journal.pone.0208895)
Supplement: S1 File — (XLSX) [file pone.0208895.s001.xlsx]

## Sheet: sheet1
							Soft	Hard	Hard	Soft	Hard	Soft	Hard	Soft	Hard	Soft	Hard	Soft	Hard	Hard	Hard	Soft	Soft	Soft	Hard	Soft
sex	age	height	weight	BMI	fat	EAT-10	CPF	CPF	FVC	FVC	PEmax	PEmax	PImax	PImax	puressure	puressure	area	area	humerus	ASIS	Patella	fumerus	ASIS	Patella	pelvis angle	pelvis angle
2	75	158	63.8	25.5568	37.1	3	252.6	352.2	2.53	2.25	43.3	41.9	46.8	39.7	35	25	338.58	402.58	42	37.1	37.8	46.3	43.1	40.4	29	34
2	73	158.9	61.2	24.2384	34.9	5	183	249	1.57	1.54	60	72.2	64.8	61.3	35	25	347.87	426.32	67.2	68.1	65.1	69.2	69.8	66.7	35	39
1	73	167.3	74.7	26.6888	31.1	3	391.2	408	2.39	2.07	103	82.4	54.4	63.5	35	25	407.74	496.52	65.5	60.8	60	66.6	62.8	61.1	33	36
2	75	146.4	46.2	21.5556	33.6	3	145.8	165	1.96	1.9	34.9	24.9	27	12.5	30	20	326.19	364.39	70.9	68	65.2	71.6	69.4	65.8	30	34
1	69	167	68	24.3824	26.9	4	225	238.8	3.37	3.51	45.5	42.2	41.6	38.3	35	25	412.9	463.48	55.7	54.5	54.1	59.1	60.3	55.7	48	50
1	83	157.8	52.7	21.1639	21.2	6	414.6	398.4	2.53	2.05	45.2	67.2	47.9	50.3	35	25	371.61	409.81	57.5	54.4	55.6	60.4	56.6	56.3	41	47
2	85	156.5	47.9	19.5572	33.3	3	219.6	233.4	1.68	1.71	32.9	23.4	35.3	35.7	30	20	414.97	459.35	56.4	56.1	53.7	59	60.6	55.6	49	52
1	78	157.1	46	18.6383	26	6	363	436.8	2.34	2.12	36.6	43.1	39.3	40.8	30	20	278.71	384	55.7	55.5	54.7	58.3	59.5	56.4	44	46
1	79	163.4	64	23.9704	31	3	487.2	471	2.91	3.08	46.4	64.2	38.4	50.7	35	25	509.93	510.97	57.7	53.2	52	61.1	58.7	54.2	39	41
1	77	159.4	55.8	21.9613	32.9	4	190.2	195.6	2.32	2.57	57.4	59.2	28.4	26.3	35	25	337.55	349.93	67.3	60.7	61.8	72.3	68.4	66.1	33	36
2	68	147	39	18.048	21.5	3	249	255.6	1.68	1.76	52.4	46.5	21.9	29.5	25	15	201.29	309.68	66	60.5	63.8	69.8	65.4	67.3	34	36
2	76	147.4	53.2	24.4859	33.9	3	139.2	234	2	1.3	25.6	37.3	32.6	24.7	35	25	419.1	473.81	61.1	57.4	60.6	66.8	64.1	63.6	31	36
2	71	145.8	51.2	24.0855	37.8	3	143.4	187.2	1.51	1.3	31.2	25.8	55.9	42.4	30	20	314.84	374.71	62	62.6	60.1	63.9	64.3	61.7	42	47
2	83	143.5	55.3	26.8548	39.3	4	120.6	227.4	1.22	1.11	35.7	24.4	19.2	14	35	25	512	518.19	60.2	59.7	57.8	65.9	63.8	60.2	20	22
2	69	149.2	53.6	24.0784	38.1	3	360	391.2	2.67	2.79	60.2	42.2	58.6	60.4	35	25	409.81	439.74	64	60	60.7	65.1	62.6	62.3	23	26
2	74	154.5	42	17.5951	25.8	3	339.6	376.2	2.12	2.11	43.2	40.8	46.8	51.8	30	20	322.06	384	66.5	61.8	61.2	68.9	66.2	63.4	25	30
2	80	147.5	42.5	19.5346	31.4	6	325.8	343.2	2.13	2.08	52.9	60.8	39.1	54.6	30	20	289.03	317.93	55.5	52	52.9	58.3	54.8	54.5	29	34
2	73	151	56	24.5603	39.8	5	285.6	297.6	2.5	2.56	52.5	43.8	36.4	30.2	35	25	393.29	450.06	56.1	52.8	52.8	60.1	59.4	57.5	46	54
2	72	157	55.9	22.6784	34.4	3	125.4	231	1.65	1.49	37.9	42.9	38.8	30.1	35	25	395.35	440.77	66.6	61.2	61.2	67.7	65.5	63.9	40	42
1	79	163	66.8	25.1421	29.8	3	506.4	426	2.43	2.22	86.1	95.7	80.5	79.6	35	25	426.32	464.52	64	58.2	57.1	70.3	64.3	60.7	22	29
2	74	148.2	58.8	26.772	41.4	6	198.6	210.6	1.44	1.39	50.7	50.7	23.1	13.1	35	25	379.81	467.61	62.6	59.5	59.5	64.7	63.1	61.5	34	36
2	73	147	60.5	27.9976	41.1	5	157.2	304.2	1.94	1.85	26.7	25.8	35.1	19	35	25	331.35	416	62.4	57.4	58.5	64	62.1	59.2	42	45
2	72	153	48	20.5049	45.9	3	184.8	196.2	1.73	1.66	58.6	44.2	36.3	35.7	30	20	331.35	378.84	63.8	59.9	60.2	64.1	62	60.7	35	39
2	80	156	57.8	23.7508	38.6	5	307.2	321.6	1.95	1.94	60.5	53.1	66.2	58	35	25	355.1	419.1	62.5	58.3	57.2	66.2	62.7	59.1	38	40
2	73	157.5	75	30.2343	42.5	3	218.4	253.8	2.05	1.96	54.9	39.2	38	37.6	35	25	432.52	528.52	60.2	57.1	55.5	65.2	64.4	57.6	41	46
1	71	160.3	55	21.404	27.8	5	192	291.6	2.96	2.81	59.5	56.6	54.7	43.7	35	25	320	392.26	57.3	55.7	55.7	61.5	59.9	57.8	31	38
2	76	153.7	46.7	19.7683	28.7	5	278.4	325.2	2.27	2.19	49.7	48.9	24.4	20.1	30	20	254.97	332.39	59.7	55.5	55.7	62.8	59.4	58.3	37	40
1	73	162.2	61.6	23.4142	29.3	4	205.2	222	2.1	2.11	40.4	39.9	34.5	25.5	30	20	378.84	456.26	59.9	54	54.8	64.9	61.5	57.9	28	30
2	69	146	51.3	24.0664	38.1	4	225.6	251.4	1.88	1.29	42.2	40.3	30.9	19	30	20	384	412.9	57.4	53.7	55.3	58.8	56	55.9	35	38
1	78	170	67	23.1834	30.8	3	479.4	512.4	3	2.95	68.8	42	37.4	27	35	25	366.5	459.35	45.2	41.6	42.3	45.5	46.2	43.2	38	38
1	78	162	61	23.2434	33.9	4	352.8	466.2	2.85	2.8	58.1	57.8	36.8	36.2	35	25	381.93	407.74	43.9	40.4	40.6	43	40.3	38.9	33	34
1	71	176	65	20.984	25.5	4	189	381.6	3.58	3.44	80.4	73	69	67.4	35	25	360.26	446.97	42.6	40.5	40.9	44.8	43.4	42.6	34	37
1	77	163	68	25.5937	34.4	3	301.8	349.8	2.34	1.81	55.4	59	54.2	52	35	25	425.29	493.42	46.5	43	45	47.6	44.3	45	31	32
1	76	158	46	18.4265	25.7	5	204.6	223.2	2.01	2	57.8	62.9	29.3	25.4	30	20	323.1	342.71	43.2	42	41.6	45	44.8	42.8	54	54
1	76	168	67	23.7387	29.4	4	405	498	3.1	3.16	84.6	77.1	80.3	70.2	35	25	363.35	422.19	43.3	40.3	40.7	44.1	42.3	41.3	36	40
1	76	164	60	22.3081	29	6	354.6	464.4	2.14	2.12	81	60.6	84	90.5	35	25	356.13	402.58	44.7	39.8	41.5	46.4	42.1	42.1	28	31
1	75	170	64	22.1453	21.3	3	476.4	493.8	3.76	3.69	78	67	80.2	78.3	35	25	342.71	358.19	44.6	43.5	45.6	44.8	43.9	46.1	24	26
1	75	172	57	19.2672	22.2	3	253.8	372	2.83	2.77	71.4	55.5	31.4	23	35	25	321.03	360.26	48.2	43.3	44.8	49.5	44.3	45.8	27	30
1	77	163	57	21.4536	23.6	4	305.4	385.2	2.33	2.15	62.2	63.7	30.6	30.5	35	25	349.93	412.9	46.8	45.8	44.5	47.8	47.8	45.8	31	39
1	82	161	62.7	24.1889	33.1	3	240	357.6	2.81	2.91	78.3	89.3	57.9	51.3	35	25	339.61	401.55	57.6	56.8	62.1	60	60.8	65	38	42
